# Supplementary material for: The burden of neural tube defects in Southern Ethiopia: trends, hotspots, and public health implications
Source: PeerJ. 2026 Feb 17;14:e20447. doi: 10.7717/peerj.20447 (PMC12922585; doi:10.7717/peerj.20447)
Supplement: Supplemental Information 6 [file peerj-14-20447-s006.xlsx]

## Sheet: NTDsspacialnew2
Recordid	region	region	woreda	kebele	town	hospitalname	yrbirth	residence	typentdsdiag	typentdsdiag	LocationusedfortheNTDscaseresident	zonelatd	zonelongd	Latitude	Longitude
1	3	SNNPRS	Damot gale	arada	Boditi	Wolita Sodo University CSTH	2018	2	2	Anencephaly	2	6°49'59.99" N	37°44'59.99" E	7	37.8333
2	3	SNNPRS	Boloso sore	none	none	Wolita Sodo University CSTH	2017	1	3	Mixed NTDs	2	6°49'59.99" N	37°44'59.99" E	7.08333	37.6667
3	3	SNNPRS	Damot gale	none	none	Wolita Sodo University CSTH	2021	1	1	Spina bifida	2	6°49'59.99" N	37°44'59.99" E	7	37.8333
4	3	SNNPRS	Sodo town	6	sodo	Wolita Sodo University CSTH	2017	2	2	Anencephaly	3	6°49'59.99" N	37°44'59.99" E	6.9	37.75
5	3	SNNPRS	Damote sore	D/H	no	Wolita Sodo University CSTH	2020	1	3	Mixed NTDs	2	6°49'59.99" N	37°44'59.99" E	7.08333	37.7167
6	3	SNNPRS	Sodo zuria	G/bisare	no	Wolita Sodo University CSTH	2021	1	1	Spina bifida	2	6°49'59.99" N	37°44'59.99" E	6.83333	37.75
7	3	SNNPRS	Sodo town	ottona	sodo	Wolita Sodo University CSTH	2018	2	1	Spina bifida	3	6°49'59.99" N	37°44'59.99" E	6.9	37.75
8	3	SNNPRS	Sodo zuria	Offa	no	Wolita Sodo University CSTH	2019	1	2	Anencephaly	2	6°49'59.99" N	37°44'59.99" E	6.83333	37.75
9	3	SNNPRS	Sodo town	1	sodo	Wolita Sodo University CSTH	2020	2	2	Anencephaly	3	6°49'59.99" N	37°44'59.99" E	6.9	37.75
10	3	SNNPRS	Boditi	no	Boditi	Wolita Sodo University CSTH	2018	1	1	Spina bifida	3	6°49'59.99" N	37°44'59.99" E	6.96667	37.8667
11	3	SNNPRS	Sodo town	3	sodo	Wolita Sodo University CSTH	2017	2	2	Anencephaly	3	6°49'59.99" N	37°44'59.99" E	6.9	37.75
12	3	SNNPRS	Silti	dabosobola	no	Butajira GH	2021	1	1	Spina bifida	2	7°49'55.88" N	38°16'7.39" E	7.91666	38.3333
13	3	SNNPRS	Meskan	ocha geneme	meskan	Butajira GH	2021	1	3	Mixed NTDs	2	8°09'60.00" N	38°14'60.00" E	8.07556	38.4806
14	3	SNNPRS	Meskan	deda	meskan	Butajira GH	2021	1	1	Spina bifida	2	8°09'60.00" N	38°14'60.00" E	8.07556	38.4806
15	3	SNNPRS	Soddo woreda	1	Buee	Butajira GH	2021	2	1	Spina bifida	3	8°09'60.00" N	38°14'60.00" E	8.3222	38.5503
16	3	SNNPRS	Meskan	Erimzaf,04	Butajira	Butajira GH	2021	2	1	Spina bifida	3	8°09'60.00" N	38°14'60.00" E	8.11667	38.3667
17	3	SNNPRS	Meskan	debnagola	meskan	Butajira GH	2021	1	1	Spina bifida	2	8°09'60.00" N	38°14'60.00" E	8.07556	38.4806
18	3	SNNPRS	Meskan	2	Butajira	Butajira GH	2019	2	1	Spina bifida	3	8°09'60.00" N	38°14'60.00" E	8.11667	38.3667
19	3	SNNPRS	Meskan	Eresha,03	butajira	Butajira GH	2019	2	1	Spina bifida	3	8°09'60.00" N	38°14'60.00" E	8.11667	38.3667
20	3	SNNPRS	Silti	daborbiti	no	Butajira GH	2020	1	1	Spina bifida	2	7°49'55.88" N	38°16'7.39" E	7.91666	38.3333
21	3	SNNPRS	Meskan	no	meskan	Butajira GH	2021	1	1	Spina bifida	2	8°09'60.00" N	38°14'60.00" E	8.07556	38.4806
22	3	SNNPRS	Butajira	Erimzaf,05	butajira	Butajira GH	2020	2	2	Anencephaly	3	8°09'60.00" N	38°14'60.00" E	8.11667	38.3667
23	3	SNNPRS	Soddo woreda	2	bue	Butajira GH	2020	2	1	Spina bifida	3	8°09'60.00" N	38°14'60.00" E	8.3222	#VALUE!
24	3	SNNPRS	Butajira	5	butajira	Butajira GH	2019	2	2	Anencephaly	3	8°09'60.00" N	38°14'60.00" E	8.11667	38.3667
25	3	SNNPRS	Mareko	1	koshe	Butajira GH	2017	2	2	Anencephaly	3	8°09'60.00" N	38°14'60.00" E	8.13333	38.4
26	3	SNNPRS	Meskan	mwegesa	meskan	Butajira GH	2018	1	2	Anencephaly	2	8°09'60.00" N	38°14'60.00" E	8.07556	38.4806
27	3	SNNPRS	Meskan	Dsherg	meskan	Butajira GH	2018	1	1	Spina bifida	2	8°09'60.00" N	38°14'60.00" E	8.07556	38.4806
28	3	SNNPRS	Butajira	Eresha,05	butajira	Butajira GH	2017	2	2	Anencephaly	3	8°09'60.00" N	38°14'60.00" E	8.11667	38.3667
29	3	SNNPRS	Meskan	yetebon	meskan	Butajira GH	2019	2	1	Spina bifida	2	8°09'60.00" N	38°14'60.00" E	8.07556	38.4806
30	3	SNNPRS	Meskan	1	enseno	Butajira GH	2018	2	2	Anencephaly	2	8°09'60.00" N	38°14'60.00" E	8.07556	38.4806
31	3	SNNPRS	Meskan	geneme	meskan	Butajira GH	2017	1	2	Anencephaly	2	8°09'60.00" N	38°14'60.00" E	8.07556	38.4806
32	3	SNNPRS	Meskan	diram	meskan	Butajira GH	2017	1	1	Spina bifida	2	8°09'60.00" N	38°14'60.00" E	8.07556	38.4806
33	3	SNNPRS	Meskan	lejore	meskan	Butajira GH	2017	1	1	Spina bifida	2	8°09'60.00" N	38°14'60.00" E	8.07556	38.4806
34	3	SNNPRS	Meskan	dirama	meskan	Butajira GH	2020	1	1	Spina bifida	2	8°09'60.00" N	38°14'60.00" E	8.07556	38.4806
35	3	SNNPRS	Meskan	jele-02	meskan	Butajira GH	2019	1	1	Spina bifida	2	8°09'60.00" N	38°14'60.00" E	8.07556	38.4806
36	3	SNNPRS	Meskan	Erenzaf,05	Butajira	Butajira GH	2019	2	1	Spina bifida	3	8°09'60.00" N	38°14'60.00" E	8.11667	38.3667
37	3	SNNPRS	Soddo woreda	ajeti	no	Butajira GH	2018	1	1	Spina bifida	2	8°09'60.00" N	38°14'60.00" E	8.33333	38.6667
38	3	SNNPRS	Meskan	Eresha,03	Butajira	Butajira GH	2019	2	1	Spina bifida	3	8°09'60.00" N	38°14'60.00" E	8.11667	38.3667
39	3	SNNPRS	tora	1	tora	Worabe CSH	2017	1	1	Spina bifida	3	7°49'55.88" N	38°16'7.39" E	7.83219	38.2687
40	3	SNNPRS	lanfuro	terara	terara	Worabe CSH	2017	1	2	Anencephaly	3	7°49'55.88" N	38°16'7.39" E	7.83219	38.2687
41	3	SNNPRS	halaba	halaba	none	Worabe CSH	2017	1	1	Spina bifida	3	7°17'60.00" N	38°06'60.00" E	7.3	38.1167
42	3	SNNPRS	worabe	2	worabe	Worabe CSH	2017	1	2	Anencephaly	3	7°49'55.88" N	38°16'7.39" E	8.01667	38.3333
43	3	SNNPRS	azernet	azernet	none	Worabe CSH	2019	1	1	Spina bifida	3	7°49'55.88" N	38°16'7.39" E	7.83219	38.2687
44	3	SNNPRS	worabe	2	worabe	Worabe CSH	2018	2	2	Anencephaly	3	7°49'55.88" N	38°16'7.39" E	8.01667	38.3333
45	3	SNNPRS	dalocha	1	dalocha	Worabe CSH	2018	2	1	Spina bifida	3	7°49'55.88" N	38°16'7.39" E	7.83219	38.2687
46	3	SNNPRS	eastazernet	bucha	none	Worabe CSH	2021	1	2	Anencephaly	3	7°49'55.88" N	38°16'7.39" E	7.83219	38.2687
47	3	SNNPRS	Silti woreda	1	kebet	Worabe CSH	2021	2	1	Spina bifida	3	7°49'55.88" N	38°16'7.39" E	7.91666	38.3333
48	3	SNNPRS	lanfuro	amiche	no	Worabe CSH	2021	1	2	Anencephaly	3	7°49'55.88" N	38°16'7.39" E	7.83219	38.2687
49	3	SNNPRS	alchoweriro	lemseh	no	Worabe CSH	2021	1	2	Anencephaly	3	7°49'55.88" N	38°16'7.39" E	7.83219	38.2687
50	3	SNNPRS	dalocha	1	dalocha	Worabe CSH	2021	2	1	Spina bifida	3	7°49'55.88" N	38°16'7.39" E	7.83219	38.2687
51	3	SNNPRS	worabe	2	worabe	Worabe CSH	2020	2	2	Anencephaly	3	7°49'55.88" N	38°16'7.39" E	8.01667	38.3333
52	3	SNNPRS	alkeso	1	alkeso	Worabe CSH	2020	1	1	Spina bifida	3	7°49'55.88" N	38°16'7.39" E	7.83219	38.2687
53	3	SNNPRS	lanfuro	girinzila	no	Worabe CSH	2017	1	1	Spina bifida	3	7°49'55.88" N	38°16'7.39" E	7.83219	38.2687
54	3	SNNPRS	sankura	1	sankura	Worabe CSH	2017	2	1	Spina bifida	3	7°49'55.88" N	38°16'7.39" E	7.83219	38.2687
55	3	SNNPRS	Arbamicnch town	elber	Arbaminch	Arbaminch GH	2019	2	1	Spina bifida	3	6°01'59.99" N	37°32'60.00" E	6.03333	37.55
56	3	SNNPRS	Arbaminch town	01 fana	arbaminch	Arbaminch GH	2020	2	2	Anencephaly	3	6°01'59.99" N	37°32'60.00" E	6.03333	37.55
57	3	SNNPRS	bonke	tona	gerese	Arbaminch GH	2020	1	2	Anencephaly	3	6°01'59.99" N	37°32'60.00" E	6.03333	37.55
58	3	SNNPRS	Arbaminch zuria	sharo	no	Arbaminch GH	2020	1	2	Anencephaly	3	6°01'59.99" N	37°32'60.00" E	6.03333	37.55
59	3	SNNPRS	derashe	worisa	gidole	Arbaminch GH	2019	1	2	Anencephaly	3	6°01'59.99" N	37°32'60.00" E	6.03333	37.55
60	3	SNNPRS	Arbaminch Town	secha	arbaminch	Arbaminch GH	2021	2	2	Anencephaly	3	6°01'59.99" N	37°32'60.00" E	6.03333	37.55
61	3	SNNPRS	mirab abaya	birbir 01	mirab	Arbaminch GH	2021	2	1	Spina bifida	3	6°01'59.99" N	37°32'60.00" E	6.03333	37.55
62	3	SNNPRS	Gomda	bunint	no	Arbaminch GH	2018	1	2	Anencephaly	3	6°01'59.99" N	37°32'60.00" E	6.03333	37.55
63	3	SNNPRS	Arbaminch Town	sikela	Arbaminch	Arbaminch GH	2019	2	1	Spina bifida	3	6°01'59.99" N	37°32'60.00" E	6.03333	37.55
64	3	SNNPRS	Arbaminch Town	Nechsar	Arbaminch	Arbaminch GH	2020	2	2	Anencephaly	3	6°01'59.99" N	37°32'60.00" E	6.03333	37.55
65	3	SNNPRS	sugen	gumide	gumide	Arbaminch GH	2020	1	1	Spina bifida	3	6°01'59.99" N	37°32'60.00" E	6.03333	37.55
66	3	SNNPRS	Arbaminch Town	sikela	Arbaminch	Arbaminch GH	2021	2	1	Spina bifida	3	6°01'59.99" N	37°32'60.00" E	6.03333	37.55
67	3	SNNPRS	mirab abaya	yaike	mirab abaya	Arbaminch GH	2021	1	4	Encephalocele	3	6°01'59.99" N	37°32'60.00" E	6.03333	37.55
68	3	SNNPRS	Arbminch zuria	mile	no	Arbaminch GH	2021	1	2	Anencephaly	3	6°01'59.99" N	37°32'60.00" E	6.03333	37.55
69	2	SNNPRS	Gimbo	shobol	Gimbo	Gebretsadik shawo MGH	2021	1	2	Anencephaly	3	7°10'46.78" N	36°02'52.44" E	7.17966	36.0479
70	2	SNNPRS	Adiyo	mera	no	Gebretsadik shawo MGH	2019	1	2	Anencephaly	3	7°10'46.78" N	36°02'52.44" E	7.17966	36.0479
71	2	SNNPRS	Gimbo	zingage	no	Gebretsadik shawo MGH	2021	1	2	Anencephaly	2	7°10'46.78" N	36°02'52.44" E	7.17966	36.0479
72	2	SNNPRS	Decha	wadiyo	no	Gebretsadik shawo MGH	2019	1	2	Anencephaly	2	7°10'46.78" N	36°02'52.44" E	7.17966	36.0479
73	2	SNNPRS	Adiyo	Adiyo	no	Gebretsadik shawo MGH	2019	1	2	Anencephaly	2	7°10'46.78" N	36°02'52.44" E	7.17966	36.0479
74	2	SNNPRS	Bita	boba	boba	Gebretsadik shawo MGH	2020	1	2	Anencephaly	2	7°10'46.78" N	36°02'52.44" E	7.17966	36.0479
75	2	SNNPRS	Gimbo	gimbo	no	Gebretsadik shawo MGH	2021	1	2	Anencephaly	2	7°10'46.78" N	36°02'52.44" E	7.17966	36.0479
76	2	SNNPRS	Gimbo	zingai	no	Gebretsadik shawo MGH	2021	1	2	Anencephaly	2	7°10'46.78" N	36°02'52.44" E	7.17966	36.0479
77	2	SNNPRS	Debub bench	abiy3	no	Mizan-Tepi UTH	2018	1	1	Spina bifida	2	6.0620° N	35.5658° E	6.91666	35.1667
78	2	SNNPRS	sheybench	sirtine	no	Mizan-Tepi UTH	2018	1	1	Spina bifida	2	6.0620° N	35.5658° E	6.062	35.5658
79	2	SNNPRS	sheybench	gigemetel	no	Mizan-Tepi UTH	2017	1	2	Anencephaly	2	6.0620° N	35.5658° E	6.062	35.5658
80	2	SNNPRS	sheybench	keshta	no	Mizan-Tepi UTH	2021	1	2	Anencephaly	2	6.0620° N	35.5658° E	6.062	35.5658
81	2	SNNPRS	Debub bench	gelite	no	Mizan-Tepi UTH	2020	1	1	Spina bifida	2	6.0620° N	35.5658° E	6.062	35.5658
82	2	SNNPRS	Guraferda	biftu	biftu	Mizan-Tepi UTH	2018	1	1	Spina bifida	2	6.0620° N	35.5658° E	6.062	35.5658
83	2	SNNPRS	Teppi	8	Tepi	Mizan-Tepi UTH	2017	2	2	Anencephaly	2	6.0620° N	35.5658° E	6.062	35.5658
84	2	SNNPRS	minet goldiya	ferfea	no	Mizan-Tepi UTH	2017	1	2	Anencephaly	3	6.0620° N	35.5658° E	6.062	35.5658
85	2	SNNPRS	Mizan	addis ketema	mizan	Mizan-Tepi UTH	2018	2	2	Anencephaly	3	6.0620° N	35.5658° E	6.99365	35.5822
86	2	SNNPRS	Debub bench	keberta	no	Mizan-Tepi UTH	2020	1	2	Anencephaly	3	6.0620° N	35.5658° E	6.062	35.5658
87	2	SNNPRS	mizan aman	hibret	mizan aman	Mizan-Tepi UTH	2017	2	2	Anencephaly	3	6.0620° N	35.5658° E	6.99365	35.5822
88	2	SNNPRS	Debub bench	bebeka	no	Mizan-Tepi UTH	2017	1	1	Spina bifida	3	6° 59' 37.1292'' N	35° 34' 55.9164'' E	6.91666	35.1667
89	2	SNNPRS	Guraferda	biftu	biftu	Mizan-Tepi UTH	2018	1	2	Anencephaly	3	6° 59' 37.1292'' N	35° 34' 55.9164'' E	6.99365	35.5822
90	2	SNNPRS	Guraferda	biftu	no	Mizan-Tepi UTH	2017	1	1	Spina bifida	3	6.0620° N	35.5658° E	6.062	35.5658
91	2	SNNPRS	Aman town	sheshera	Aman	Mizan-Tepi UTH	2018	2	2	Anencephaly	3	6.0620° N	35.5658° E	6.99365	35.5822
92	2	SNNPRS	Debub bench	keberta	no	Mizan-Tepi UTH	2018	1	2	Anencephaly	2	6.0620° N	35.5658° E	6.062	35.5658
93	2	SNNPRS	Aman town	shashake	Aman	Mizan-Tepi UTH	2018	2	1	Spina bifida	3	6.0620° N	35.5658° E	6.99365	35.5822
94	2	SNNPRS	Aman town	shashake	Aman	Mizan-Tepi UTH	2018	2	1	Spina bifida	3	6.0620° N	35.5658° E	6.99365	35.5822
95	2	SNNPRS	Guraferda	keberta	no	Mizan-Tepi UTH	2019	1	2	Anencephaly	3	6.0620° N	35.5658° E	6.062	35.5658
96	2	SNNPRS	Dimma	markes	no	Mizan-Tepi UTH	2019	1	2	Anencephaly	2	6.0620° N	35.5658° E	6.062	35.5658
97	2	SNNPRS	yeki	fide	no	Mizan-Tepi UTH	2019	1	1	Spina bifida	2	6.0620° N	35.5658° E	6.062	35.5658
98	2	SNNPRS	Minitgoldiya	kubit	no	Mizan-Tepi UTH	2019	1	1	Spina bifida	2	6.0620° N	35.5658° E	6.062	35.5658
99	3	SNNPRS	Guraferda	Abiy-4	no	Mizan-Tepi UTH	2020	1	1	Spina bifida	2	6.0620° N	35.5658° E	6.062	35.5658
100	2	SNNPRS	Mizan	Kometa	Mizan aman	Mizan-Tepi UTH	2020	2	1	Spina bifida	3	6.0620° N	35.5658° E	6.99365	35.5822
101	2	SNNPRS	Guraferda	biftu	no	Mizan-Tepi UTH	2020	1	2	Anencephaly	2	6.0620° N	35.5658° E	6.062	35.5658
102	2	SNNPRS	debub bench	no	no	Mizan-Tepi UTH	2021	1	1	Spina bifida	2	6.0620° N	35.5658° E	6.062	35.5658
103	2	SNNPRS	Guraferda	biftu 01	biftu	Mizan-Tepi UTH	2017	1	1	Spina bifida	2	6.0620° N	35.5658° E	6.062	35.5658
104	1	Sidama RS	Aletawendo	2	Aletawendo	Yirgalem GH	2017	2	1	Spina bifida	3	6° 35' 59.99" N	38° 24' 59.99" E	6.6	38.4167
105	1	Sidama RS	Aleta chuko	1	Aletachuko	Yirgalem GH	2020	2	2	Anencephaly	2	6°39'59.99" N	38°29'59.99" E	6.45	38.2167
106	3	SNNPRS	damotwyda	no	no	Wolita Sodo University CSTH	2018	1	2	Anencephaly	2	6°49'59.99" N	37°44'59.99" E	6.83333	37.75
107	3	SNNPRS	Areka	1	Areka	Wolita Sodo University CSTH	2020	2	2	Anencephaly	3	6°49'59.99" N	37°44'59.99" E	7.06667	37.7
108	3	SNNPRS	Boloso Sore	no	no	Wolita Sodo University CSTH	2021	1	3	Mixed NTDs	2	6°49'59.99" N	6°49'59.99" N	7.08333	37.6667
109	3	SNNPRS	sodo town	o2	sodo	Wolita Sodo University CSTH	2021	2	1	Spina bifida	3	6°49'59.99" N	37°44'59.99" E	6.9	37.75
110	3	SNNPRS	Boditi	2	Boditi	Wolita Sodo University CSTH	2018	2	2	Anencephaly	3	6°49'59.99" N	37°44'59.99" E	6.96667	37.8667
111	1	Sidama RS	Wondogenet	1	wondogenet	Hawassa University CSTH	2017	2	1	Spina bifida	3	7°05'8.0" N	38°36'51" E	7.08556	38.6142
112	1	Sidama RS	shashmene	1	shashmene	Hawassa University CSTH	2018	2	2	Anencephaly	3	7°12'0.00" N	38°36'0.00" E	7.2	38.6
113	1	Sidama RS	Halaba	2	Halaba	Hawassa University CSTH	2017	2	2	Anencephaly	3	7°17'60.00" N	38°06'60.00" E	7.3	38.1167
114	1	Sidama RS	Bishan guracha	rural kebele	none	Hawassa University CSTH	2017	1	2	Anencephaly	3	7.095 N	38.48172E	7.095	38.4817
115	1	Sidama RS	Hawassa	no data	Hawassa	Hawassa University CSTH	2017	2	2	Anencephaly	2	7°03'43.38" N	38°28'34.86" E	7.06205	38.4763
116	1	Sidama RS	Hawassa	1	Hawassa	Hawassa University CSTH	2017	2	2	Anencephaly	1	7°03'43.38" N	38°28'34.86" E	7.06205	38.4763
117	1	Sidama RS	Hawassa	Adis ketema	Hawassa	Hawassa University CSTH	2019	2	2	Anencephaly	1	7°03'43.38" N	38°28'34.86" E	7.06205	38.4763
118	1	Sidama RS	west arsi	1	dodola	Hawassa University CSTH	2019	1	2	Anencephaly	2	6°58'59.99" N	39°10'59.99" E	6.98333	39.1833
119	1	Sidama RS	Shashemene	4	shashmene	Hawassa University CSTH	2019	2	3	Mixed NTDs	1	7°12'0.00" N	38°36'0.00" E	7.2	38.6
120	1	Sidama RS	Shashemene	1	shashemene	Hawassa University CSTH	2019	2	3	Mixed NTDs	1	7°12'0.00" N	38°36'0.00" E	7.2	38.6
121	1	Sidama RS	Dodola	no	dodola	Hawassa University CSTH	2018	1	2	Anencephaly	2	6°58'59.99" N	39°10'59.99" E	6.83333	39.1667
122	1	Sidama RS	shashmene	3	shashmene	Hawassa University CSTH	2020	2	1	Spina bifida	2	7°12'0.00" N	38°36'0.00" E	7.2	38.6
123	1	Sidama RS	wondogenet	2	wondogenet	Hawassa University CSTH	2021	2	2	Anencephaly	2	7°05'8.0" N	38°36'51" E	7.08556	38.6142
124	1	Sidama RS	shashmene	1	shashmene	Hawassa University CSTH	2021	2	1	Spina bifida	3	7°12'0.00" N	38°36'0.00" E	7.2	38.6
125	1	Sidama RS	shashmene	1	shashmene	Hawassa University CSTH	2021	2	4	Encephalocele	3	7°12'0.00" N	38°36'0.00" E	7.2	38.6
126	1	Sidama RS	Alnsobi	3	oromia	Hawassa University CSTH	2019	2	1	Spina bifida	1	5°19'60.00" N	39°34'59.99" E	5.33333	39.5833
127	3	SNNPRS	Hossana	addis ketema	Hossana	Wachemo University NEMMCSH	2020	2	2	Anencephaly	3	7°39'59.99" N	37°44'59.99" E	7.55	37.85
128	3	SNNPRS	Kembata	1	doyogena	Wachemo University NEMMCSH	2020	2	2	Anencephaly	2	7°39'59.99" N	37°44'59.99" E	7.28333	37.7833
129	3	SNNPRS	lemo	1	shurmo	Wachemo University NEMMCSH	2020	1	2	Anencephaly	2	7°39'59.99" N	37°44'59.99" E	7.68333	37.5167
130	3	SNNPRS	Hossana	Jelonaremo	Hossana	Wachemo University NEMMCSH	2020	2	1	Spina bifida	3	7°39'59.99" N	37°44'59.99" E	7.55	37.85
131	3	SNNPRS	Analemo	le kebecho	Fonko	Wachemo University NEMMCSH	2020	2	2	Anencephaly	3	7°39'59.99" N	37°44'59.99" E	7.64802	37.9674
132	3	SNNPRS	lemo	1	lisana	Wachemo University NEMMCSH	2021	2	2	Anencephaly	3	7°39'59.99" N	37°44'59.99" E	7.66666	38
133	3	SNNPRS	Hossana	heto	hossana	Wachemo University NEMMCSH	2021	2	2	Anencephaly	3	7°39'59.99" N	37°44'59.99" E	7.55	37.85
134	3	SNNPRS	shashogo	1	Bonosha	Wachemo University NEMMCSH	2020	2	2	Anencephaly	3	7°39'59.99" N	37°44'59.99" E	14.7417	39.0614
135	3	SNNPRS	worabe	anshebso	worabe	Worabe CSH	2020	2	1	Spina bifida	3	7°49'55.88" N	38°16'7.39" E	8.01667	38.3333
136	3	SNNPRS	Hulbareg	Aginba	no	Worabe CSH	2020	1	2	Anencephaly	3	7°49'55.88" N	38°06'60.00" E	7.83219	38.1167
137	3	SNNPRS	Hulbareg	achamo	no	Worabe CSH	2021	1	1	Spina bifida	3	7°49'55.88" N	38°16'7.39" E	7.83219	38.2687
138	3	SNNPRS	dalocha	hebot trora	no	Worabe CSH	2017	1	2	Anencephaly	3	7°49'55.88" N	38°16'7.39" E	7.83219	38.2687
139	3	SNNPRS	Dalocha	korocho	no	Worabe CSH	2017	1	2	Anencephaly	3	7°49'55.88" N	38°16'7.39" E	7.83219	38.2687
140	3	SNNPRS	Hulbareg	sabole	no	Worabe CSH	2020	1	1	Spina bifida	3	7°49'55.88" N	38°16'7.39" E	7.83219	38.2687
141	3	SNNPRS	Sankura	1	sankura	Worabe CSH	2020	2	1	Spina bifida	2	7°49'55.88" N	38°16'7.39" E	7.83219	38.2687
142	3	SNNPRS	Mitto	1	mitto	Worabe CSH	2017	2	2	Anencephaly	3	7°49'55.88" N	38°16'7.39" E	7.83219	38.2687
143	1	Sidama RS	shashmene	1	shashmene	Hawassa University CSTH	2020	2	2	Anencephaly	3	7°12'0.00" N	38°36'0.00" E	7.2	38.6
144	3	SNNPRS	halaba	yambo	no	Halaba kulito GH	2019	1	2	Anencephaly	2	7°17'60.00" N	38°06'60.00" E	7.3	38.1167
145	3	SNNPRS	halaba	hamama	no	Halaba kulito GH	2019	1	2	Anencephaly	2	7°17'60.00" N	38°06'60.00" E	7.3	38.1167
146	3	SNNPRS	shashogo	hoyawa	no	Halaba kulito GH	2019	1	2	Anencephaly	2	7°39'59.99" N	37°44'59.99" E	7.66666	37.75
147	3	SNNPRS	halaba	gurulabucho	no	Halaba kulito GH	2019	1	2	Anencephaly	2	7°17'60.00" N	38°06'60.00" E	7.3	38.1167
148	3	SNNPRS	halaba	Denebe fama	no	Halaba kulito GH	2019	1	1	Spina bifida	2	7°17'60.00" N	38°06'60.00" E	7.3	38.1167
149	3	SNNPRS	halaba	tuke	no	Halaba kulito GH	2019	1	1	Spina bifida	2	7°17'60.00" N	38°06'60.00" E	7.3	38.1167
150	3	SNNPRS	Halaba	mu/chambula	no	Halaba kulito GH	2019	1	2	Anencephaly	2	7°17'60.00" N	38°06'60.00" E	7.3	38.1167
151	3	SNNPRS	halaba	gurara bulcha	no	Halaba kulito GH	2019	1	1	Spina bifida	2	7°17'60.00" N	38°06'60.00" E	7.3	38.1167
152	3	SNNPRS	halaba	mehrab gurtancho	no	Halaba kulito GH	2019	1	1	Spina bifida	2	7°17'60.00" N	38°06'60.00" E	7.3	38.1167
153	3	SNNPRS	shashogo	jamaya	no	Halaba kulito GH	2019	1	2	Anencephaly	2	7°39'59.99" N	37°44'59.99" E	7.66666	37.75
154	3	SNNPRS	halaba	debeso	no	Halaba kulito GH	2019	1	2	Anencephaly	2	7°17'60.00" N	38°06'60.00" E	7.3	38.1167
155	3	SNNPRS	halaba	hamata	no	Halaba kulito GH	2019	1	2	Anencephaly	2	7°17'60.00" N	38°06'60.00" E	7.3	38.1167
156	3	SNNPRS	halaba	gedeba	no	Halaba kulito GH	2019	1	2	Anencephaly	2	7°17'60.00" N	38°06'60.00" E	7.3	38.1167
157	3	SNNPRS	halaba	guba sherero	no	Halaba kulito GH	2019	1	1	Spina bifida	2	7°17'60.00" N	38°06'60.00" E	7.3	38.1167
158	3	SNNPRS	halaba	Denebe fama	no	Halaba kulito GH	2019	1	2	Anencephaly	2	7°17'60.00" N	38°06'60.00" E	7.3	38.1167
159	3	SNNPRS	halaba	tefo	no	Halaba kulito GH	2019	1	2	Anencephaly	2	7°17'60.00" N	38°06'60.00" E	7.3	38.1167
160	3	SNNPRS	halaba	Lay bedene	halaba	Halaba kulito GH	2020	1	2	Anencephaly	2	7°17'60.00" N	38°06'60.00" E	7.3	38.1167
161	3	SNNPRS	halaba	L/bere	halaba	Halaba kulito GH	2020	2	2	Anencephaly	3	7°17'60.00" N	38°06'60.00" E	7.3	38.1167
162	3	SNNPRS	halaba	zele fere	no	Halaba kulito GH	2020	1	1	Spina bifida	2	7°17'60.00" N	38°06'60.00" E	7.3	38.1167
163	3	SNNPRS	halaba	zala	no	Halaba kulito GH	2020	1	1	Spina bifida	3	7°17'60.00" N	38°06'60.00" E	7.3	38.1167
164	3	SNNPRS	halaba	Tach bedena	no	Halaba kulito GH	2020	1	2	Anencephaly	2	7°17'60.00" N	38°06'60.00" E	7.3	38.1167
165	3	SNNPRS	sankura	kore	no	Halaba kulito GH	2020	1	2	Anencephaly	3	7°49'55.88" N	38°16'7.39" E	7.83219	38.2687
166	3	SNNPRS	halaba	wanja	no	Halaba kulito GH	2020	2	2	Anencephaly	2	7°17'60.00" N	38°06'60.00" E	7.3	38.1167
167	3	SNNPRS	kembata	mazoriya	mazoriya	Halaba kulito GH	2021	2	2	Anencephaly	2	7°17'60.00" N	38°06'60.00" E	7.3	38.1167
168	3	SNNPRS	halaba	zala	no	Halaba kulito GH	2021	1	2	Anencephaly	2	7°17'60.00" N	38°06'60.00" E	7.3	38.1167
169	3	SNNPRS	halaba	wanja bere	halaba	Halaba kulito GH	2021	2	1	Spina bifida	3	7°17'60.00" N	38°06'60.00" E	7.3	38.1167
170	3	SNNPRS	halaba	wanja bere	halaba	Halaba kulito GH	2021	2	1	Spina bifida	3	7°17'60.00" N	38°06'60.00" E	7.3	38.1167
171	3	SNNPRS	badewacho	keranso	no	Halaba kulito GH	2021	1	2	Anencephaly	2	7°39'59.99" N	37°44'59.99" E	6.99333	38.325
172	3	SNNPRS	halaba	sorge	no	Halaba kulito GH	2021	1	1	Spina bifida	2	7°17'60.00" N	38°06'60.00" E	7.3	38.1167
173	3	SNNPRS	halaba	wanja bere	halaba	Halaba kulito GH	2021	2	2	Anencephaly	3	7°17'60.00" N	38°06'60.00" E	7.3	38.1167
174	3	SNNPRS	halaba	first tuka	no	Halaba kulito GH	2021	1	2	Anencephaly	2	7°17'60.00" N	38°06'60.00" E	7.3	38.1167
175	3	SNNPRS	halaba	second hansho	no	Halaba kulito GH	2021	1	2	Anencephaly	2	7°17'60.00" N	38°06'60.00" E	7.3	38.1167
176	3	SNNPRS	halaba	gerema	no	Halaba kulito GH	2021	1	1	Spina bifida	2	7°17'60.00" N	38°06'60.00" E	7.3	38.1167
177	3	SNNPRS	halaba	sorge	no	Halaba kulito GH	2020	1	2	Anencephaly	2	7°17'60.00" N	38°06'60.00" E	7.3	38.1167
178	3	SNNPRS	halaba	Ajoluko	no	Halaba kulito GH	2021	1	3	Mixed NTDs	2	7°17'60.00" N	38°06'60.00" E	7.3	38.1167
179	3	SNNPRS	shashogo	shybe	no	Halaba kulito GH	2021	1	3	Mixed NTDs	2	7°39'59.99" N	37°44'59.99" E	14.7417	39.0614
180	3	SNNPRS	halaba	second choroko	no	Halaba kulito GH	2020	1	1	Spina bifida	2	7°17'60.00" N	38°06'60.00" E	7.3	38.1167
181	3	SNNPRS	halaba	first chokoro	no	Halaba kulito GH	2020	1	2	Anencephaly	2	7°17'60.00" N	38°06'60.00" E	7.3	38.1167
182	3	SNNPRS	jinka	Arkisa	jinka	Jinka GH	2019	2	1	Spina bifida	3	5°29'59.99" N	36°29'59.99" E	5.65	36.65
183	3	SNNPRS	webhamer	webhamer	no	Jinka GH	2020	1	1	Spina bifida	2	5°29'59.99" N	36°29'59.99" E	5.5	36.5
184	3	SNNPRS	jinka	tenadam	jinka	Jinka GH	2018	1	1	Spina bifida	3	5°29'59.99" N	36°29'59.99" E	5.65	36.65
185	3	SNNPRS	kako	kako	no	Jinka GH	2018	1	1	Spina bifida	2	5°29'59.99" N	36°29'59.99" E	5.5	36.5
186	3	SNNPRS	Jinka	Arkisa	Jinka	Jinka GH	2021	2	3	Mixed NTDs	3	5°29'59.99" N	36°29'59.99" E	5.65	36.65
187	3	SNNPRS	kayesa	kayesa	no	Jinka GH	2019	1	1	Spina bifida	3	5°29'59.99" N	36°29'59.99" E	5.5	36.5
188	3	SNNPRS	Jinka	Arkisa	Jinka	Jinka GH	2020	2	1	Spina bifida	3	5°29'59.99" N	36°29'59.99" E	5.65	36.65
189	3	SNNPRS	Bako	Bako	Bako	Jinka GH	2020	2	1	Spina bifida	2	5°29'59.99" N	36°29'59.99" E	5.5	36.5
190	3	SNNPRS	Jinka	Tenadme	Jinka	Jinka GH	2020	2	1	Spina bifida	3	5°29'59.99" N	36°29'59.99" E	5.65	36.65
191	3	SNNPRS	mallea	mallea	no	Jinka GH	2019	1	1	Spina bifida	3	5°29'59.99" N	36°29'59.99" E	5.5	36.5
192	3	SNNPRS	jinka	mahale Arada	jinka	Jinka GH	2021	2	1	Spina bifida	3	5°29'59.99" N	36°29'59.99" E	5.65	36.65
193	3	SNNPRS	omorate	kangtime	kangtime	Jinka GH	2017	1	3	Mixed NTDs	2	5°29'59.99" N	36°29'59.99" E	5.5	36.5
194	3	SNNPRS	S/Ari	gazer	Gazer	Jinka GH	2017	2	3	Mixed NTDs	2	5°29'59.99" N	36°29'59.99" E	5.5	36.5
195	3	SNNPRS	D/Ari	Baytsemale	no	Jinka GH	2019	1	1	Spina bifida	3	5°29'59.99" N	36°29'59.99" E	5.65	36.65
196	3	SNNPRS	debub ari	sheshire	no	Jinka GH	2020	2	2	Anencephaly	2	5°29'59.99" N	36°29'59.99" E	5.5	36.5
197	3	SNNPRS	Hana	selamago	no	Jinka GH	2017	1	1	Spina bifida	2	5°29'59.99" N	36°29'59.99" E	5.5	36.5
198	3	SNNPRS	Hana	selamago	no	Jinka GH	2017	1	1	Spina bifida	3	5°29'59.99" N	36°29'59.99" E	5.5	36.5
199	3	SNNPRS	D/Ari	Baytsemale	no	Jinka GH	2017	1	1	Spina bifida	3	5°29'59.99" N	36°29'59.99" E	5.5	36.5
200	3	SNNPRS	Jinka	Arkisha	Jinka	Jinka GH	2017	2	1	Spina bifida	2	5°29'59.99" N	36°29'59.99" E	5.65	36.65
201	3	SNNPRS	Jinka	Tendame	Jinka	Jinka GH	2017	2	1	Spina bifida	3	5°29'59.99" N	36°29'59.99" E	5.65	36.65
202	3	SNNPRS	Malle	gudo	gudo	Jinka GH	2020	1	2	Anencephaly	3	5°29'59.99" N	36°29'59.99" E	5.5	36.5
203	3	SNNPRS	Jinka	Arkisha	Jinka	Jinka GH	2021	2	1	Spina bifida	3	5°29'59.99" N	36°29'59.99" E	5.65	36.65
204	3	SNNPRS	Konso	sohokme	no	Konso Karat PH	2019	1	2	Anencephaly	2	5°15'0.00" N	37°28'59.99" E	5.25	37.4833
205	3	SNNPRS	Konso	dukatu	no	Konso Karat PH	2019	1	1	Spina bifida	2	5°15'0.00" N	37°28'59.99" E	5.25	37.4833
206	3	SNNPRS	Konso	no	no	Konso Karat PH	2019	1	1	Spina bifida	2	5°15'0.00" N	37°28'59.99" E	5.25	37.4833
207	3	SNNPRS	konso	teshmale	no	Konso Karat PH	2020	1	2	Anencephaly	2	5°15'0.00" N	37°28'59.99" E	5.25	37.4833
208	3	SNNPRS	konso	arfayde	no	Konso Karat PH	2020	1	2	Anencephaly	2	5°15'0.00" N	37°28'59.99" E	5.25	37.4833
209	3	SNNPRS	Karat	Dera	no	Konso Karat PH	2020	1	2	Anencephaly	2	5°15'0.00" N	37°28'59.99" E	5.25	37.4833
210	3	SNNPRS	konso	yememe	no	Konso Karat PH	2020	1	2	Anencephaly	2	5°15'0.00" N	37°28'59.99" E	5.25	37.4833
211	3	SNNPRS	karat	jarso	no	Konso Karat PH	2020	1	2	Anencephaly	2	5°15'0.00" N	37°28'59.99" E	5.25	37.4833
212	3	SNNPRS	Konso	Fasha	no	Konso Karat PH	2020	1	2	Anencephaly	2	5°15'0.00" N	37°28'59.99" E	5.25	37.4833
213	3	SNNPRS	karat	Fasha	no	Konso Karat PH	2021	1	1	Spina bifida	2	5°15'0.00" N	37°28'59.99" E	5.25	37.4833
214	3	SNNPRS	Karat	M/Gezaba	no	Konso Karat PH	2020	1	2	Anencephaly	2	5°15'0.00" N	37°28'59.99" E	5.25	37.4833
215	3	SNNPRS	konso	mdra gezaba	no	Konso Karat PH	2020	1	2	Anencephaly	2	5°15'0.00" N	37°28'59.99" E	5.25	37.4833
216	3	SNNPRS	Karat	Kaho	no	Konso Karat PH	2020	1	2	Anencephaly	2	5°15'0.00" N	37°28'59.99" E	5.25	37.4833
217	3	SNNPRS	mareko	onajayemka	no	Butajira GH	2017	1	1	Spina bifida	2	8°09'60.00" N	38°14'60.00" E	8.13333	38.4
218	3	SNNPRS	Mareko	m/demka	no	Butajira GH	2017	1	3	Mixed NTDs	2	8°09'60.00" N	38°14'60.00" E	8.13333	38.4
219	3	SNNPRS	Meskan	Erenzaf,04	Butajira	Butajira GH	2017	2	1	Spina bifida	3	8°09'60.00" N	38°14'60.00" E	8.11667	38.3667
220	3	SNNPRS	mareko	datomendifa	no	Butajira GH	2017	1	2	Anencephaly	3	8°09'60.00" N	38°14'60.00" E	8.13333	38.4
221	3	SNNPRS	meskan	mekito	meskan	Butajira GH	2017	1	1	Spina bifida	2	8°09'60.00" N	38°14'60.00" E	8.07556	38.4806
222	3	SNNPRS	meskan	eresha,03	butajira	Butajira GH	2017	2	1	Spina bifida	3	8°09'60.00" N	38°14'60.00" E	8.11667	38.3667
223	3	SNNPRS	meskan	semn shecho	meskan	Butajira GH	2017	1	2	Anencephaly	2	8°09'60.00" N	38°14'60.00" E	8.07556	38.4806
224	3	SNNPRS	sodo dachi	gerga tesa	no	Butajira GH	2018	1	2	Anencephaly	2	8°09'60.00" N	38°14'60.00" E	8.33333	38.6667
225	3	SNNPRS	meskan	debotuto	meskan	Butajira GH	2018	1	2	Anencephaly	2	8°09'60.00" N	38°14'60.00" E	8.07556	38.4806
226	3	SNNPRS	Meskan	3	butajira	Butajira GH	2018	2	2	Anencephaly	3	8°09'60.00" N	38°14'60.00" E	8.11667	38.3667
227	3	SNNPRS	meskan	mechegubo	meskan	Butajira GH	2018	1	1	Spina bifida	2	8°09'60.00" N	38°14'60.00" E	8.07556	38.4806
228	3	SNNPRS	mareko	koshe01	no	Butajira GH	2018	1	2	Anencephaly	2	8°09'60.00" N	38°14'60.00" E	8.13333	38.4
229	3	SNNPRS	sodo woreda	adlechllke	no	Butajira GH	2018	1	2	Anencephaly	2	8°09'60.00" N	38°14'60.00" E	8.33333	38.6667
230	3	SNNPRS	Terre	terre 01	Terre	Butajira GH	2018	2	1	Spina bifida	2	8°50'N	38°58'E	8.83333	38.9667
231	3	SNNPRS	meskan	no	meskan	Butajira GH	2018	1	1	Spina bifida	2	8°09'60.00" N	38°14'60.00" E	8.07556	38.4806
232	3	SNNPRS	Meskan	shershera	meskan	Butajira GH	2018	1	1	Spina bifida	2	8°09'60.00" N	38°14'60.00" E	8.07556	38.4806
233	3	SNNPRS	Meskan	Erimzaf 04	butajira	Butajira GH	2019	2	1	Spina bifida	3	8°09'60.00" N	38°14'60.00" E	8.11667	38.3667
234	3	SNNPRS	meskan	1	enseno	Butajira GH	2019	2	2	Anencephaly	2	8°09'60.00" N	38°14'60.00" E	8.07556	38.4806
235	3	SNNPRS	meskan	wita	meskan	Butajira GH	2019	1	2	Anencephaly	2	8°09'60.00" N	38°14'60.00" E	8.07556	38.4806
236	3	SNNPRS	Meskan	Eresha,03	Butajira	Butajira GH	2019	2	1	Spina bifida	3	8°09'60.00" N	38°14'60.00" E	8.11667	38.3667
237	3	SNNPRS	Silti	belowasho	no	Butajira GH	2020	1	3	Mixed NTDs	2	7°49'55.88" N	38°16'7.39" E	7.91666	38.3333
238	3	SNNPRS	Silti	shelwosho	no	Butajira GH	2020	1	3	Mixed NTDs	2	7°49'55.88" N	38°16'7.39" E	7.91666	38.3333
239	3	SNNPRS	meskan	derema	meskan	Butajira GH	2020	1	1	Spina bifida	2	8°09'60.00" N	38°14'60.00" E	8.07556	38.4806
240	3	SNNPRS	meskan	yetbon	meskan	Butajira GH	2020	1	2	Anencephaly	2	8°09'60.00" N	38°14'60.00" E	8.07556	38.4806
241	3	SNNPRS	Silti	Jebo sebola	no	Butajira GH	2020	1	1	Spina bifida	2	7°49'55.88" N	38°16'7.39" E	7.91666	38.3333
242	3	SNNPRS	Meskan	3	Butajira	Butajira GH	2020	2	1	Spina bifida	3	8°09'60.00" N	38°14'60.00" E	8.11667	38.3667
243	3	SNNPRS	meskan	shershera	meskan	Butajira GH	2020	1	1	Spina bifida	2	8°09'60.00" N	38°14'60.00" E	8.07556	38.4806
244	3	SNNPRS	Meskan	Erimzaf,04	Butajira	Butajira GH	2020	2	1	Spina bifida	3	8°09'60.00" N	38°14'60.00" E	8.11667	38.3667
245	3	SNNPRS	meskan	s/shershra	meskan	Butajira GH	2020	1	2	Anencephaly	2	8°09'60.00" N	38°14'60.00" E	8.07556	38.4806
246	3	SNNPRS	meskan	bteljano	meskan	Butajira GH	2020	1	1	Spina bifida	2	8°09'60.00" N	38°14'60.00" E	8.07556	38.4806
247	3	SNNPRS	meskan	Erinzaf,05	Butajira	Butajira GH	2020	2	2	Anencephaly	3	8°09'60.00" N	38°14'60.00" E	8.11667	38.3667
248	3	SNNPRS	Silti	mektora	no	Butajira GH	2020	1	2	Anencephaly	2	7°49'55.88" N	38°16'7.39" E	7.91666	38.3333
249	3	SNNPRS	meskan	Ebototo	meskan	Butajira GH	2020	1	2	Anencephaly	2	8°09'60.00" N	38°14'60.00" E	8.07556	38.4806
250	3	SNNPRS	meskan	Elle	meskan	Butajira GH	2020	1	3	Mixed NTDs	2	8°09'60.00" N	38°14'60.00" E	8.07556	38.4806
251	3	SNNPRS	meskan	Erinzaf,04	butajira	Butajira GH	2020	2	1	Spina bifida	3	8°09'60.00" N	38°14'60.00" E	8.11667	38.3667
252	3	SNNPRS	meskan	debna bati	meskan	Butajira GH	2020	1	1	Spina bifida	3	8°09'60.00" N	38°14'60.00" E	8.07556	38.4806
253	3	SNNPRS	meskan	First geneme	meskan	Butajira GH	2020	1	1	Spina bifida	3	8°09'60.00" N	38°14'60.00" E	8.07556	38.4806
254	3	SNNPRS	meskan	hamer	meskan	Butajira GH	2021	1	1	Spina bifida	2	8°09'60.00" N	38°14'60.00" E	8.07556	38.4806
255	3	SNNPRS	meskan	berligna	meskan	Butajira GH	2021	1	3	Mixed NTDs	2	8°09'60.00" N	38°14'60.00" E	8.07556	38.4806
256	3	SNNPRS	Meskan	erimzafe	Butajira	Butajira GH	2021	2	3	Mixed NTDs	3	8°09'60.00" N	38°14'60.00" E	8.11667	38.3667
257	3	SNNPRS	meskan	first geneme	meskan	Butajira GH	2021	1	2	Anencephaly	2	8°09'60.00" N	38°14'60.00" E	8.07556	38.4806
258	3	SNNPRS	halaba	debasa	no	Halaba kulito GH	2017	1	3	Mixed NTDs	2	7°17'60.00" N	38°06'60.00" E	7.3	38.1167
259	3	SNNPRS	Halaba	dade borwee	no	Halaba kulito GH	2017	1	1	Spina bifida	2	7°17'60.00" N	38°06'60.00" E	7.3	38.1167
260	3	SNNPRS	Halaba	mudamerfa	no	Halaba kulito GH	2017	1	2	Anencephaly	2	7°17'60.00" N	38°06'60.00" E	7.3	38.1167
261	3	SNNPRS	halaba	M/gore	no	Halaba kulito GH	2017	1	2	Anencephaly	2	7°17'60.00" N	38°06'60.00" E	7.3	38.1167
262	3	SNNPRS	halaba	gurtencho	no	Halaba kulito GH	2017	1	2	Anencephaly	2	7°17'60.00" N	38°06'60.00" E	7.3	38.1167
263	3	SNNPRS	halaba	tach arsi	no	Halaba kulito GH	2017	1	2	Anencephaly	2	7°17'60.00" N	38°06'60.00" E	7.3	38.1167
264	3	SNNPRS	halaba	shwako	no	Halaba kulito GH	2017	1	3	Mixed NTDs	2	7°17'60.00" N	38°06'60.00" E	7.3	38.1167
265	3	SNNPRS	halaba	zala	no	Halaba kulito GH	2017	1	2	Anencephaly	2	7°17'60.00" N	38°06'60.00" E	7.3	38.1167
266	3	SNNPRS	halaba	zala	no	Halaba kulito GH	2017	1	2	Anencephaly	2	7°17'60.00" N	38°06'60.00" E	7.3	38.1167
267	3	SNNPRS	halaba	beneda	no	Halaba kulito GH	2017	1	2	Anencephaly	2	7°17'60.00" N	38°06'60.00" E	7.3	38.1167
268	3	SNNPRS	halaba	guba	no	Halaba kulito GH	2017	1	2	Anencephaly	2	7°17'60.00" N	38°06'60.00" E	7.3	38.1167
269	3	SNNPRS	halaba	gubuqa	no	Halaba kulito GH	2017	1	2	Anencephaly	2	7°17'60.00" N	38°06'60.00" E	7.3	38.1167
270	3	SNNPRS	halaba	debosa	no	Halaba kulito GH	2017	1	2	Anencephaly	2	7°17'60.00" N	38°06'60.00" E	7.3	38.1167
271	3	SNNPRS	halaba	dabaso	no	Halaba kulito GH	2018	1	2	Anencephaly	2	7°17'60.00" N	38°06'60.00" E	7.3	38.1167
272	3	SNNPRS	shashogo	bonosha	bonosha	Halaba kulito GH	2018	2	2	Anencephaly	3	7°39'59.99" N	37°44'59.99" E	7.66666	37.75
273	3	SNNPRS	shashogo	jamaya	no	Halaba kulito GH	2018	1	2	Anencephaly	2	7°39'59.99" N	37°44'59.99" E	7.66666	37.75
274	3	SNNPRS	halaba	awrabiso	no	Halaba kulito GH	2018	1	2	Anencephaly	2	7°17'60.00" N	38°06'60.00" E	7.3	38.1167
275	3	SNNPRS	halaba	tazenda	no	Halaba kulito GH	2018	1	3	Mixed NTDs	2	7°17'60.00" N	38°06'60.00" E	7.3	38.1167
276	3	SNNPRS	Shashogo	Bonosha	Bonosha	Halaba kulito GH	2018	2	2	Anencephaly	2	7°39'59.99" N	37°44'59.99" E	7.66666	37.75
277	3	SNNPRS	halaba	denebe fama	no	Halaba kulito GH	2018	1	2	Anencephaly	2	7°17'60.00" N	38°06'60.00" E	7.3	38.1167
278	3	SNNPRS	halaba	zala	no	Halaba kulito GH	2018	1	2	Anencephaly	2	7°17'60.00" N	38°06'60.00" E	7.3	38.1167
279	3	SNNPRS	halaba	hamela	no	Halaba kulito GH	2018	1	2	Anencephaly	2	7°17'60.00" N	38°06'60.00" E	7.3	38.1167
280	3	SNNPRS	halaba	no	no	Halaba kulito GH	2018	1	2	Anencephaly	2	7°17'60.00" N	38°06'60.00" E	7.3	38.1167
281	3	SNNPRS	halaba	dala	no	Halaba kulito GH	2018	1	2	Anencephaly	3	7°17'60.00" N	38°06'60.00" E	7.3	38.1167
282	3	SNNPRS	halaba	no	no	Halaba kulito GH	2018	1	2	Anencephaly	2	7°17'60.00" N	38°06'60.00" E	7.3	38.1167
283	3	SNNPRS	sankura	kore	no	Halaba kulito GH	2018	1	2	Anencephaly	2	7°49'55.88" N	38°16'7.39" E	7.83219	38.2687
284	3	SNNPRS	halaba	awassasu	no	Halaba kulito GH	2018	1	2	Anencephaly	2	7°17'60.00" N	38°06'60.00" E	7.3	38.1167
285	3	SNNPRS	halaba	deneb fame	no	Halaba kulito GH	2018	1	2	Anencephaly	2	7°17'60.00" N	38°06'60.00" E	7.3	38.1167
286	3	SNNPRS	halaba	le/bere	halaba	Halaba kulito GH	2018	1	1	Spina bifida	2	7°17'60.00" N	38°06'60.00" E	7.3	38.1167
287	3	SNNPRS	halaba	keytesu	no	Halaba kulito GH	2018	1	1	Spina bifida	2	7°17'60.00" N	38°06'60.00" E	7.3	38.1167
288	3	SNNPRS	halaba	denebe fama	no	Halaba kulito GH	2018	1	1	Spina bifida	2	7°17'60.00" N	38°06'60.00" E	7.3	38.1167
289	3	SNNPRS	halaba	zala	no	Halaba kulito GH	2020	1	1	Spina bifida	2	7°17'60.00" N	38°06'60.00" E	7.3	38.1167
290	3	SNNPRS	Arbaminch town	lante	no	Arbaminch GH	2017	1	2	Anencephaly	3	6°01'59.99" N	37°32'60.00" E	6.03333	37.55
291	3	SNNPRS	Arbaminch town	1	arbaminch	Arbaminch GH	2017	2	2	Anencephaly	3	6°01'59.99" N	37°32'60.00" E	6.03333	37.55
292	3	SNNPRS	Abaya	abaya	no	Arbaminch GH	2017	1	2	Anencephaly	3	6°01'59.99" N	37°32'60.00" E	6.03333	37.55
293	3	SNNPRS	Lante	lante	no	Arbaminch GH	2017	2	1	Spina bifida	3	6°01'59.99" N	37°32'60.00" E	6.03333	37.55
294	3	SNNPRS	Arbaminch town	2	arbaminch	Arbaminch GH	2017	2	3	Mixed NTDs	3	6°01'59.99" N	37°32'60.00" E	6.03333	37.55
295	3	SNNPRS	Arbaminch town	w/melke	Arbaminch	Arbaminch GH	2017	2	2	Anencephaly	3	6°01'59.99" N	37°32'60.00" E	6.03333	37.55
296	3	SNNPRS	Arbaminch town	1	Arbaminch	Arbaminch GH	2018	2	2	Anencephaly	3	6°01'59.99" N	37°32'60.00" E	6.03333	37.55
297	3	SNNPRS	Arbaminch town	3	Arbaminch	Arbaminch GH	2018	2	1	Spina bifida	3	6°01'59.99" N	37°32'60.00" E	6.03333	37.55
298	3	SNNPRS	Arbaminch town	secha	Arbaminch	Arbaminch GH	2018	2	2	Anencephaly	3	6°01'59.99" N	37°32'60.00" E	6.03333	37.55
299	3	SNNPRS	Bonke	1	no	Arbaminch GH	2018	1	1	Spina bifida	3	6°01'59.99" N	37°32'60.00" E	6.03333	37.55
300	3	SNNPRS	Merab abaya	Birbir	no	Arbaminch GH	2018	1	2	Anencephaly	2	6°01'59.99" N	37°32'60.00" E	6.03333	37.55
301	3	SNNPRS	Kamba	Slakaro	no	Arbaminch GH	2018	1	2	Anencephaly	3	6°01'59.99" N	37°32'60.00" E	6.03333	37.55
302	1	Sidama RS	Negele borona	1	Negele	Hawassa University CSTH	2020	2	2	Anencephaly	3	5°19'60.00" N	39°34'59.99" E	5.33333	39.5833
303	3	SNNPRS	worabe	1	worabe	Worabe CSH	2021	2	1	Spina bifida	3	7°49'55.88" N	38°16'7.39" E	8.01667	38.3333
304	3	SNNPRS	Silti woreda	danecho	no	Worabe CSH	2021	1	2	Anencephaly	3	7°49'55.88" N	38°16'7.39" E	7.91666	38.3333
305	3	SNNPRS	Silti woreda	geten	no	Worabe CSH	2020	1	2	Anencephaly	3	7°49'55.88" N	38°16'7.39" E	7.91666	38.3333
306	3	SNNPRS	lanfuro	wante bedete	no	Worabe CSH	2017	1	2	Anencephaly	3	7°49'55.88" N	38°16'7.39" E	7.83219	38.2687
307	3	SNNPRS	Dalocha	no	no	Worabe CSH	2020	1	2	Anencephaly	3	7°49'55.88" N	38°16'7.39" E	7.83219	38.2687
308	3	SNNPRS	kucha	no	no	Worabe CSH	2018	1	1	Spina bifida	3	6°49'59.99" N	37°44'59.99" E	6.83333	37.75
309	3	SNNPRS	Sodo zuria	no	no	Arbaminch GH	2017	1	3	Mixed NTDs	2	6°49'59.99" N	37°44'59.99" E	6.83333	37.75
310	1	Sidama RS	west arsi	1	dodola	Hawassa University CSTH	2017	2	1	Spina bifida	2	6°58'59.99" N	39°10'59.99" E	6.98333	39.1833
311	1	Sidama RS	shashemene	2	shashemene	Hawassa University CSTH	2017	2	2	Anencephaly	3	7°12'0.00" N	38°36'0.00" E	7.2	38.6
312	1	Sidama RS	wondogenet	no	wondo	Hawassa University CSTH	2017	2	2	Anencephaly	2	6°39'59.99" N	38°29'59.99" E	7.0855	38.6141
313	1	Sidama RS	West Arsi	1	Negele	Hawassa University CSTH	2018	2	2	Anencephaly	3	7°20'0=59.99" N	38°41'59.99" E	7.35	38.7
314	1	Sidama RS	Hawassa	Tabor	Hawassa	Hawassa University CSTH	2018	2	2	Anencephaly	1	6°39'59.99" N	38°29'59.99" E	7.06205	38.4763
315	1	Sidama RS	shashemene	no	shashemene	Hawassa University CSTH	2020	2	1	Spina bifida	3	7°12'0.00" N	38°36'0.00" E	7.2	38.6
316	1	Sidama RS	Wondogenet	1	wondogenet	Hawassa University CSTH	2021	2	1	Spina bifida	3	6°39'59.99" N	38°29'59.99" E	7.0855	38.6141
317	3	SNNPRS	Analemo	am bale	no	Wachemo University NEMMCSH	2021	1	2	Anencephaly	3	7°39'59.99" N	37°44'59.99" E	7.66666	37.75
318	3	SNNPRS	Malle	no	no	Jinka GH	2018	1	2	Anencephaly	2	5°29'59.99" N	36°29'59.99" E	5.5	36.5
319	3	SNNPRS	Konso	mazilala	no	Konso Karat PH	2020	1	2	Anencephaly	2	5°15'0.00" N	37°28'59.99" E	5.25	37.4833
320	3	SNNPRS	konso	soyama	no	Konso Karat PH	2020	1	2	Anencephaly	2	5°15'0.00" N	37°28'59.99" E	5.25	37.4833

## Sheet: Number of NTD by woreda
		** Number of NTD by woreda, and Those from similar woreda will have the same longitude and latitude and ID
ID**	region_name	Woreda_name**	Kebele_or_town name	hospital_name	Number of birth in the hospital		Number of NTD by woreda**	Latitude	Longitude
1	SNNPR	Damot gale	Boditi	Wolita Sodo UCSTH	24800		2	7	37.8333
2	SNNPR	Damote sore	D/H	Wolita Sodo UCSTH	24800		1	7.08333	37.7167
3	SNNPR	Boloso sore	none	Wolita Sodo UCSTH	24800		2	7.08333	37.6667
4	SNNPR	Sodo town	Sodo town	Wolita Sodo UCSTH	24800		8	6.8642	37.7628
5	SNNPR	Boditi	Boditi	Wolita Sodo UCSTH	24800		2	6.96667	37.8667
6	SNNPR	Areka	Areka	Wolita Sodo UCSTH	24800		1	7.06667	37.7
7	SNNPR	Silti dabo sobola	dabo sobola	Butajira GH	20765		6	7.91666	38.3333
8	SNNPR	Butajira town	Butajira	Butajira GH	20765		18	8.11667	38.3667
9	SNNPR	Meskan	Meskan	Butajira GH	20765		33	8.07556	38.4806
10	SNNPR	Soddo woreda	Buee	Butajira GH	20765		5	8.3222	38.5503
11	SNNPR	Mareko	koshe01	Butajira GH	20765		6	8.13333	38.4
12	SNNPR	Lanfuro	terara	Worabe CSH	6933		5	7.83219	38.2687
13	SNNPR	Worabe town	Worabe town	Worabe CSH	6933		5	8.01667	38.3333
14	SNNPR	Dalocha	dalocha 01	Worabe CSH	6933		5	7.78982	38.2458
15	SNNPR	Azernet lera	azernet	Worabe CSH	6933		2	7.74683	37.8946
16	SNNPR	Sankura	sankura	Worabe CSH	6933		6	7.83219	38.2687
17	SNNPR	Kibet town	kibet	Worabe CSH	6933		3	8.02653	38.3301
18	SNNPR	Hulbareg	Aginba	Worabe CSH	6933		3	7.76667	38.1833
19	SNNPR	Arbamicnch town	Arbamicnch town	Arbaminch GH	16524		15	6.0215	37.554
20	SNNPR	Sugen	gumida	Arbaminch GH	16524		2	6.03333	37.55
21	SNNPR	Gamo areas	Birbir	Arbaminch GH	16524		9	6.25	37
22	SNNPR	Sodo zuria	Sodo zuria	Arbaminch GH	16524		1	6.83333	37.75
23	SNNPR	Gimbo	shobol	Gebretsadik SMGH	11185		4	7.3333	36.1667
24	SNNPR	Kaffa areas	Adiyo	Gebretsadik SMGH	11185		4	7.1797	36.0479
25	SNNPR	Shybench	keshta	Mizan-Tepi UTH	14814		3	6.9167	35.1667
26	SNNPR	Guraferda	biftu	Mizan-Tepi UTH	14814		7	6.85074	35.5658
27	SNNPR	Teppi	Teppi 08	Mizan-Tepi UTH	14814		2	7.2	35.45
28	SNNPR	Mierab ommo	Minet goldiya	Mizan-Tepi UTH	14814		2	6.2	35.583
29	SNNPR	Mizan Tefferi	addis ketema	Mizan-Tepi UTH	14814		3	6.99365	35.5895
30	SNNPR	Debub bench	keberta	Mizan-Tepi UTH	14814		6	6.062	35.5658
31	SNNPR	Aman town	sheshera	Mizan-Tepi UTH	14814		3	6.95559	35.5537
32	SNNPR	Yeki	fide	Mizan-Tepi UTH	14814		1	7.2	35.35
33	Sidama RS	Aletawendo	Aletawendo 02	Yirgalem GH	14323		1	6.6037	38.4233
34	Sidama RS	Aleta chuko	Aleta chuko 01	Yirgalem GH	14323		1	6.46	38.2
35	Sidama RS	Wondogenet	wondogenet	Hawassa UCSTH	19873		4	7.0855	38.6141
36	Oromia	Shashmene	shashmene	Hawassa UCSTH	19873		9	7.2	38.6
37	Oromia	Bishan guracha	Bishan guracha	Hawassa UCSTH	19873		1	7.095	38.4817
38	Sidama RS	Hawassa	Hawassa	Hawassa UCSTH	19873		4	7.06205	38.4763
39	Oromia	Alnsobi	oromia	Hawassa UCSTH	19873		1	5.33333	39.5833
40	Oromia	Negele borona	Negele	Hawassa UCSTH	19873		5	5.3328	39.5807
41	SNNPRS	Halaba area	halaba areas	Halaba Kulito GH	13444		62	7.3	38.1167
42	SNNPRS	Mazoria kembata	mazoriya	Halaba Kulito GH	13444		1	7.25	37.8333
43	SNNPRS	Badewacho	keranso	Halaba Kulito GH	13444		1	6.99333	38.325
44	SNNPRS	Sankura	kore	Halaba Kulito GH	13444		2	7.83219	38.2687
45	SNNPRS	Hossana	Hossana	Wachemo UNEMMCSH	33931		3	7.5502	37.8528
46	SNNPRS	Doyogena	doyogena	Wachemo UNEMMCSH	33931		1	7.28333	37.7833
47	SNNPRS	Lemo	shurmo	Wachemo UNEMMCSH	33931		1	7.68333	37.5167
48	SNNPRS	Analemo	Fonko	Wachemo UNEMMCSH	33931		2	7.64802	37.9674
49	SNNPRS	lemo	lisana	Wachemo UNEMMCSH	33931		1	7.6667	38
50	SNNPRS	Shashogo	Bonosha	Wachemo UNEMMCSH	33931		7	7.66666	37.75
51	SNNPRS	Jinka town	Jinka town	Jinka GH	13325		11	5.786	36.5652
52	SNNPRS	Webhamer	webhamer	Jinka GH	13325		1	5.1666	36.6666
53	SNNPRS	Bako	Bako	Jinka GH	13325		1	5.83195	36.6319
54	SNNPRS	Malle	mallea	Jinka GH	13325		3	6.14	37.2
55	SNNPRS	Omorate	kangtime	Jinka GH	13325		1	4.83333	36.1
56	SNNPRS	D/Ari	gazer	Jinka GH	13325		4	5.90264	36.5772
57	SNNPRS	Hana	selamago	Jinka GH	13325		2	6.11507	35.9866
58	SNNPRS	Konso karat	karat	Konso Karat PH	9436		15	5.25	37.4833
